# Supplementary material for: Characterization of PBI/Graphene Oxide Composite Membranes for the SO2 Depolarized Electrolysis at High Temperature
Source: Membranes (Basel). 2022 Jan 20;12(2):116. doi: 10.3390/membranes12020116 (PMC8875161; doi:10.3390/membranes12020116)
Supplement: Supplementary file 1 [file membranes-12-00116-s001.zip]

Archive with 1 entries (1 files):
- membranes-1544324-supplementary.pdf
